# Supplementary material for: Age-Stratified Trends in Nutrition and Lifestyle Transitions in Korea: Findings from KNHANES 2013–2022
Source: Nutrients. 2025 Oct 19;17(20):3282. doi: 10.3390/nu17203282 (PMC12567039; doi:10.3390/nu17203282)
Supplement: Supplementary file 1 [file nutrients-17-03282-s001.zip]

Archive with 1 entries (1 files):
- nutrients-3912047-supplementary.pdf
